# Supplementary material for: NRF2-mediated persistent adaptation of oesophageal adenocarcinoma cells to HER2 inhibition
Source: Oncogene. 2025 Jun 5;44(33):2929–41. doi: 10.1038/s41388-025-03459-0 (PMC12336050; doi:10.1038/s41388-025-03459-0)
Supplement: Supplementary file 3 — Supplementary Table 1 [file 41388_2025_3459_MOESM3_ESM.xlsx]

## Sheet: Sheet1
NRF2 gene targets from NSCLC	NRF2 gene targets from lymphoblastoid cells	Overlapping NRF2-regulated genes
ABCB6	ABCB6	MAP2 (C2+C9/NSCLC)
ABCC1	ABCB9	KIFC3 (C2+C9/Lymphoblastoid)
ABCC2	ABCC5	SLC6A6 (C2+C9/NSCLC)
ABCG2	ACO1	FECH (C2+C9/Lymphoblastoid)
ABHD4	ACTR10	TXNRD1 (C2+C9/NSCLC/Lymphoblastoid)
ADAM23	ADAMTS12	HSPA1B (C2+C9/NSCLC)
AKR1B10	ADO	SRXN1 (C2+C9/NSCLC/Lymphoblastoid)
AKR1C1	AIFM2	MEGF9 (C2+C9/NSCLC)
AKR1C3	AKIRIN2	GSR (C2+C9/NSCLC/Lymphoblastoid)
ALDH3A1	ALPI	TALDO1 (C2+C9/NSCLC)
ALDH3A2	AMN1	GCLM (C2+C9/NSCLC/Lymphoblastoid)
ASF1A	ANKRD11	AGFG1 (C2+C9/NSCLC)
ASNS	ANKRD30BL	AKR1B10 (C2+C9/NSCLC)
ASPH	ANO4	ST6GALNAC1 (C2+C9/Lymphoblastoid)
BLVRB	ARID3A	HBB (C2+C9/Lymphoblastoid)
L3HYPDH	ARRDC3	SORD (C2+C9/NSCLC)
UNKL	ASIC2	CBR3 (C2+C9/NSCLC)
C1S	ATXN1	P2RY6 (C2+C9/NSCLC)
CAMKK1	ATXN3L	TM4SF20 (C2+C9/NSCLC)
CBR1	AZIN1	EPHX1 (C2+C9/NSCLC)
CBR3	BCL2L11	KIAA0319 (C2+C9/NSCLC)
CCDC77	BEND6	PGD (C2+C9/NSCLC)
CCND3	BMP10	OSGIN1 (C2+C9/NSCLC)
CDKN2B	BRD2	CYP4F11 (C2+C9/NSCLC)
CES1	C21orf33	PTGR1 (C2+C9/NSCLC)
CLN5	C6orf106	GABBR2 (C2+C9/Lymphoblastoid)
CPLX2	CAMK2D	HTATIP2 (C2+C9/NSCLC/Lymphoblastoid)
ACKR3	CAND1	PGRMC2 (C2+C9/Lymphoblastoid)
CYP4F11	CASC3	IRF2 (C2+C9/Lymphoblastoid)
DDC	CCDC64	PRDX1 (C2+C9/NSCLC/Lymphoblastoid)
DEGS1	CD226	WDR81 (C2+C9/Lymphoblastoid)
DGKG	CD27	EPB41 (C2+C9/Lymphoblastoid)
HJURP	CD83	SQSTM1 (C2+C9/NSCLC/Lymphoblastoid)
DOCK10	CDK17	ABHD4 (C2+C9/NSCLC)
EPHX1	CDK6	CEBPA (C2+C9/Lymphoblastoid)
F2RL2	CEBPA	RXRA (C2+C9/Lymphoblastoid)
NXPE3	CHST11	PCK2 (C2+C9/NSCLC)
FTH1	CLIP4	RFFL (C2+C9/Lymphoblastoid)
FZD7	CLLU1OS	TANK (C2+C9/Lymphoblastoid)
G6PD	CLTC	ABCC5 (C2+C9/Lymphoblastoid)
GALNT13	CMPK1	AKR1C3 (C2+C9/NSCLC)
GCLC	COL24A1	FTL (C2+C9/Lymphoblastoid)
GCLM	CPEB2	ABCC2 (C2+C9/NSCLC)
GLA	CPEB3	CLIP4 (C2+C9/Lymphoblastoid)
GPC1	CREBZF	ALPI (C2+C9/Lymphoblastoid)
GPX2	CWC27	TSPAN7 (C2+C9/NSCLC)
GSR	DAD1	PDCD6IP (C2+C9/Lymphoblastoid)
HGD	DCUN1D4	UBC (C2+C9/Lymphoblastoid)
HMOX1	DENND4C	ACO1 (C2+C9/Lymphoblastoid)
AGFG1	DGCR6L	IDH1 (C2+C9/NSCLC)
HSPA1B	DNAJA2	CES1 (C2+C9/NSCLC)
HTATIP2	DST	NAMPT (C2+C9/NSCLC)
IDH1	DUSP2	SSH1 (C2+C9/Lymphoblastoid)
KIAA0319	DUSP5	TBL1X (C2+C9/Lymphoblastoid)
LOC642252	EHMT1	EIF4G3 (C2+C9/Lymphoblastoid)
LOC644799	EIF4G3	GCLC (C2+C9/NSCLC/Lymphoblastoid)
LRP12	ELN	RNF213 (C2+C9/Lymphoblastoid)
LRP8	EPB41	SERPINE1 (C2+C9/NSCLC)
PTGR1	ERC2	GDF15 (C2+C9/Lymphoblastoid)
MAFG	EXOC7	ARID3A (C2+C9/Lymphoblastoid)
MAP2	FAM219A	HMOX1 (C2+C9/NSCLC/Lymphoblastoid)
MARS	FAM76B	CLN5 (C2+C9/NSCLC)
MCM10	FASTKD2	GALNT13 (C2+C9/NSCLC)
ME1	FECH	CDKN2B (C2+C9/NSCLC)
MEGF9	FLNB	HGD (C2+C9/NSCLC/Lymphoblastoid)
MGMT	FSD1L	AKR1C1 (C2+C9/NSCLC)
MSC	FTH1	ZNF148 (C2+C9/Lymphoblastoid)
NCF2	FTL
NEIL3	GABBR2
NFE2L2	GATS
NLN	GCLC
NQO1	GCLM
NQO2	GCNT3
NR0B1	GDF15
NRCAM	GPI
OSGIN1	GPNMB
P2RY6	GRM8
PA2G4	GSR
NAMPT	GSTM5
PCK2	GSTP1
PGD	HBB
PIR	HBE1
POPDC3	HERC1
PPAT	HGD
PRDX1	HIF1A
RRM2	HIST1H4H
SERPINE1	HMOX1
SFN	HRASLS2
SLC38A6	HTATIP2
SLC6A6	HTRA3
SLC7A11	IFRD1
SORD	IFT74
SPANXA1	IGF2R
SPANXB2	IPO7
SPP1	IRF2
SQSTM1	IRF2BPL
SRXN1	KCNN3
TALDO1	KEAP1
TFRC	KIAA1522
TGFB2	KIFC3
TKT	KRBOX4
TM4SF20	LBR
TRIM16	LRP8
TSPAN7	LRRC8D
TXN	LY9
TXNRD1	MAFG
UCHL1	MAPRE3
HAUS7	MAPT
	ME1
	MESDC1
	MFSD11
	MKLN1
	MOV10L1
	MPPE1
	MSL3
	MTF2
	MYC
	NES
	NEUROD4
	NFE2L2
	NKAIN1
	NPLOC4
	NQO1
	NUMBL
	NUP153
	OR2AT4
	P2RY10
	PARN
	PDCD1LG2
	PDCD6IP
	PEX5L
	PGRMC2
	PIP5K1C
	PIR
	PLA2G6
	PMAIP1
	PMF1
	PPARGC1B
	PPIF
	PRDM1
	PRDX1
	PRKACB
	PRKCB
	PSMA3
	PTGES3
	PVRL1
	RAB10
	RAB35
	RASAL3
	RASSF6
	RCAN1
	RFFL
	RNF213
	RNF220
	ROCK1
	RSPH6A
	RXRA
	SAR1B
	SEC61B
	SEMA7A
	SETBP1
	SH2D6
	SLAMF7
	SLC14A2
	SLC25A25
	SLC3A2
	SLC48A1
	SLC7A11
	SLCO5A1
	SORBS2
	SPRY3
	SQSTM1
	SRXN1
	SSH1
	ST6GALNAC1
	STARD13
	STXBP4
	TANK
	TBL1X
	TBXAS1
	TEC
	TFE3
	THBS1
	TKT
	TMEM121
	TMEM245
	TMTC3
	TNFRSF1A
	TNFRSF8
	TNFSF14
	TRIM56
	TSC22D1
	TXN
	TXNRD1
	UBC
	UBE2E2
	UNKL
	VCP
	VEZF1
	WDR81
	WIPI2
	YWHAG
	ZFAT
	ZMYND8
	ZNF148
	ZNF3
	ZNF469
