# Supplementary material for: NRF2-mediated persistent adaptation of oesophageal adenocarcinoma cells to HER2 inhibition
Source: Oncogene. 2025 Jun 5;44(33):2929–41. doi: 10.1038/s41388-025-03459-0 (PMC12336050; doi:10.1038/s41388-025-03459-0)
Supplement: Supplementary file 4 — Supplementary Table 3 [file 41388_2025_3459_MOESM4_ESM.xlsx]

## Sheet: currated ferroptotic datasets
pro-ferroptotic markers	anti-ferroptotic markers
RPL8	SLC7A11
IREB2	AKR1C1
ATP5MC3	AKR1C2		l
CS	AKR1C3
EMC2	MUC1
ACSF2	NFE2L2
NOX1	SLC40A1
CYBB	GPX4
NOX3	CISD1
NOX4	ATF4
NOX5	SCD
DUOX1	FADS2
DUOX2	SRC
G6PD	STAT3
PGD	PML
VDAC2	NFS1
ACSL4	TP63
LPCAT3	TP53
NRAS	CDKN1A
KRAS	VDAC2
HRAS	FH
TP53	CISD2
NCOA4	MIR9-1
TF	MIR9-2
ALOX5	MIR9-3
ALOX12	SQSTM1
ALOX12B	ISCU
ALOX15	FTH1
ALOX15B	ACSL3
ALOXE3	CD44
PHKG2	LINC00336
EGFR	BRD4
MAPK3	PRDX6
MAPK1	MIR17
ZEB1	CA9
SOCS1	LAMP2
CDO1	PROM2
MYB	CBS
HMOX1	GCH1
SLC1A5	SIRT3
CHAC1	GCLC
LINC00472	RRM2
GOT1	NR4A1
PRKAA2	PIK3CA
PRKAA1	RPTOR
BAP1	SREBF1
ABCC1	SREBF2
MIR6852	P4HB
ACVR1B	BCAT2
TGFBR1	MIR424
TNFAIP3	FXN
ATF3	SUV39H1
ATM	ATF2
IDH1	STK11
TAFAZZIN	CircIL4R
BECN1	NEDD4L
LONP1	FTMT
CD82	BRD2
CTSB	BRD3
CYB5R1	BRDT
ELOVL5	DECR1
FADS1	NCOA3
FBXW7	NR5A2
PTEN	MTOR
AQP3	PANX2
AQP5	TFAP2A
AQP8	CP
MT1DP	ARF6
KEAP1	GDF15
AGPAT3	ABHD12
PEX12	TFAM
CHP1	KDM3B
GPAT4	RNF113A
BRPF1	PARK7
OSBPL9	AHCY
INTS2	circ-TTBK2
MMD	MIR522
CYP4F8	PPARA
MLLT1	SIAH2
TTPA	PRKAA2
GRIA3	NEDD4
EPT1	AIFM2
POM121L12	PRDX1
AEBP2	AR
AGPS	CHMP5
CDCA3	CHMP6
PEX2	MTF1
PEX6	COPZ1
TIMM9	NUPR1
DCAF7	USP35
LCE2C	HSF1
FAR1	PLA2G6
PHF21A	HIF1A
SMAD7	NEAT1
LYRM1	PARP1
AMN	PARP2
PEX3	PARP3
MTCH1	PARP4
ACADSB	PARP6
hsa_circ_0008367	PARP8
GSK3B	PARP9
MAPK8	PARP10
SLC11A2	PARP11
PEBP1	PARP12
TGFB1	PARP14
SNCA	PARP15
TFRC	PARP16
CGAS	PDSS2
STING1	OIP5-AS1
HDDC3	MIR190A
MIR761	CREB1
MDM2	CREB3
MDM4	CREB5
POR	GOT1
MIR214	MIR130B
DLD	BEX1
DNAJB6	FABP4
WWTR1	AKT1S1
PRKCA	MLST8
IFNG	CDH1
SMPD1	SIRT1
MYCN	SIRT6
SMG9	KIF20A
IL6	circRHOT1
PAQR3	ETV4
MICU1	MEG8
TOR2A	VCP
MIR375	circ_0007142
SIRT3	RBMS1
MIR324	KDM4A
QSOX1	MGST1
CLTRN	circKIF4A
KLF2	miR-7-5p
MIR5096	circ_0067934
H19	MPC1
ELAVL1	CAMKK2
YTHDC2	SRSF9
DDR2	MIR4443
SLC39A7	MIR27A
TRIM46	MIR670
ACSL1	MEF2C
KDM5A	NF2
CYGB	HSPB1
GSTZ1	EZH2
ACO1	PEDS1
SLC7A11	CDC25A
CIRBP	G6PD
circPSEN1	CAV1
YAP1	LCN2
TRIM26	TRIB2
NDRG1	DHODH
MIR302A	MIR545
ASMTL-AS1	OTUB1
FADS2	PDK4
LIFR	CircPVT1
PTPN6	circDTL
ADAM23	IL6
ARHGEF26-AS1	PTPN18
CPEB1	FTL
MIR15A	ABCC5
MIB1	CISD3
MIR539	circRHBG
	GALNT14
	KLHDC3
	LINC01833
	GSTM1
	circ0097009
	TMEM161B-DT
	circEPSTI1
	MIR18A
	RARRES2
	USP11
